# Supplementary material for: Association Between Heparin Dose, Body Mass Index, and Stroke Risk in Patients Undergoing TAVR
Source: J Clin Med. 2026 Feb 3;15(3):1201. doi: 10.3390/jcm15031201 (PMC12897869; doi:10.3390/jcm15031201)
Supplement: Supplementary file 1 [file jcm-15-01201-s001.zip]

Archive with 1 entries (1 files):
- jcm-4125623-supplementary.pdf
